# Supplementary material for: Collaborative robots can augment human cognition in regret-sensitive tasks
Source: PNAS Nexus. 2024 Jan 17;3(2):pgae016. doi: 10.1093/pnasnexus/pgae016 (PMC11079486; doi:10.1093/pnasnexus/pgae016)
Supplement: pgae016_Supplementary_Data [file pgae016_supplementary_data.zip]

Archive with 2 entries (2 files):
- PNASNEXUS-PNASNEXUS-2023-00973R-s01.pdf
- Video S1.mp4
